# Supplementary material for: Targeted Mutations Produce Divergent Characteristics in Pedigreed Sake Yeast Strains
Source: Microorganisms. 2023 May 12;11(5):1274. doi: 10.3390/microorganisms11051274 (PMC10222758; doi:10.3390/microorganisms11051274)
Supplement: Supplementary file 1 [file microorganisms-11-01274-s001.zip]

Archive with 2 entries (2 files):
- GE Figure_Sup_230511_ver2_nora.pdf
- GE TableS1-S10_230511_nora.xlsx
